# Supplementary material for: 3D Bioprinting Mesenchymal Stem Cell-Derived Neural Tissues Using a Fibrin-Based Bioink
Source: Biomolecules. 2021 Aug 21;11(8):1250. doi: 10.3390/biom11081250 (PMC8394541; doi:10.3390/biom11081250)
Supplement: Supplementary file 1 [file biomolecules-11-01250-s001.zip]

Archive with 1 entries (1 files):
- biomolecules-1304099-supplementary.pdf
